# Supplementary material for: Superhydrophobic Paper-Based Microfluidic Field-Effect Transistor Biosensor Functionalized with Semiconducting Single-Walled Carbon Nanotube and DNAzyme for Hypocalcemia Diagnosis
Source: Int J Mol Sci. 2022 Jul 15;23(14):7799. doi: 10.3390/ijms23147799 (PMC9318675; doi:10.3390/ijms23147799)
Supplement: Supplementary file 1 [file ijms-23-07799-s001.zip]

Archive with 4 entries (4 files):
- ijms-1785367-supplementary.pdf
- Vedio S1.mp4
- Vedio S2.mp4
- Vedio S3.mp4
